# Supplementary material for: Evaluation of the effectiveness of the use of exosomes in the regulation of the mitochondrial membrane potential of frozen/thawed spermatozoa
Source: PLoS One. 2024 Jul 3;19(7):e0303479. doi: 10.1371/journal.pone.0303479 (PMC11221688; doi:10.1371/journal.pone.0303479)
Supplement: S1 Fig — (XLSX) [file pone.0303479.s001.xlsx]

## Sheet: Mitochondrial Membrane Potentia
		LPM		MMP		HMP
control (0 mg/ml)		43.03	1.5	38.07	1.6	18.9	1.5
0.75 (mg/ml)		36.47	1.3	43.31	0.9	20.22	1.6
1.5 (mg/ml)		24.15	1.2	48.2	1.2	27.65	1.5
2.25 (mg/ml)		29.68	1.1	46.54	1.3	23.78	1.2
