# Supplementary material for: Evaluation of the effectiveness of the use of exosomes in the regulation of the mitochondrial membrane potential of frozen/thawed spermatozoa
Source: PLoS One. 2024 Jul 3;19(7):e0303479. doi: 10.1371/journal.pone.0303479 (PMC11221688; doi:10.1371/journal.pone.0303479)
Supplement: S2 Fig — (XLSX) [file pone.0303479.s002.xlsx]

## Sheet: DNA integrity and Viabili
control (0 mg/ml)	DNA integrity (%)		Viability (%)
0.75 (mg/ml)	89.01	6.2	59.23	5.5
1.5 (mg/ml)	92.55	4.4	61.9	2.3
2.25 (mg/ml)	94.14	3.7	66.88	6.1
	92	4.2	63.75	1.5
