# Supplementary material for: Evaluation of the effectiveness of the use of exosomes in the regulation of the mitochondrial membrane potential of frozen/thawed spermatozoa
Source: PLoS One. 2024 Jul 3;19(7):e0303479. doi: 10.1371/journal.pone.0303479 (PMC11221688; doi:10.1371/journal.pone.0303479)
Supplement: S3 Fig — (XLSX) [file pone.0303479.s003.xlsx]

## Sheet: CAT SOD MDA activity 
	CAT (mU/ml)
		SOD (U/ml)	MDA (nmol/ml)
Control	2.71a± 0.6	77.09b ±6.6	2.94a ±0.1
0.75	2.84a± 0.4	80.14b ±7.1	2.55ab± 0.1
1.5	2.88a ±0.3	89.02a± 5.3	2.10b± 0.2
2.25	3.0a± 0.4	88.61a ±7.2	1.95b± 0.2
	B		A		C
	CAT (mU/ml)	SD CAT	SOD (U/ml)	SD SOD	MDA (nmol/ml)	SD MDA
Control	2.71	0.6	77.09	6.6	2.94	0.1
0.75 (mg/ml)	2.84	0.4	80.14	7.1	2.55	0.1
1.5 (mg/ml)	2.88	0.3	89.02	5.3	2.1	0.2																		a
2.25 (mg/ml)	3	0.4	88.61	7.2	1.95	0.2
